# Supplementary material for: MTHFR Knockdown Assists Cell Defense against Folate Depletion Induced Chromosome Segregation and Uracil Misincorporation in DNA
Source: Int J Mol Sci. 2021 Aug 30;22(17):9392. doi: 10.3390/ijms22179392 (PMC8431311; doi:10.3390/ijms22179392)
Supplement: Supplementary file 1 [file ijms-22-09392-s001.zip]

Archive with 1 entries (1 files):
- ijms-1304950-supplementary.pdf
